# Supplementary material for: Effect of Pressure Conditions in Uterine Decellularization Using Hydrostatic Pressure on Structural Protein Preservation
Source: Bioengineering (Basel). 2023 Jul 7;10(7):814. doi: 10.3390/bioengineering10070814 (PMC10376797; doi:10.3390/bioengineering10070814)
Supplement: Supplementary file 1 [file bioengineering-10-00814-s001.zip]

Archive with 1 entries (1 files):
- bioengineering-2440627-SI.pdf
